# Supplementary material for: Lactobacillus Probiotics Improve Vaginal Dysbiosis in Asymptomatic Women
Source: Nutrients. 2023 Apr 13;15(8):1862. doi: 10.3390/nu15081862 (PMC10143682; doi:10.3390/nu15081862)
Supplement: Supplementary file 1 [file nutrients-15-01862-s001.zip]

Archive with 1 entries (1 files):
- nutrients-2309525-supplementary.pdf
